# Supplementary material for: Individualism, Collectivism, and Allocation Behavior: Evidence from the Ultimatum Game and Dictator Game
Source: Behav Sci (Basel). 2023 Feb 14;13(2):169. doi: 10.3390/bs13020169 (PMC9951955; doi:10.3390/bs13020169)
Supplement: Supplementary file 1 [file behavsci-13-00169-s001.zip]

Archive with 1 entries (1 files):
- behavsci-2103302-supplementary.pdf
